# Supplementary material for: "Until death do us part". A multidisciplinary study on human- Animal co- burials from the Late Iron Age necropolis of Seminario Vescovile in Verona (Northern Italy, 3rd-1st c. BCE)
Source: PLoS One. 2024 Feb 14;19(2):e0293434. doi: 10.1371/journal.pone.0293434 (PMC10866530; doi:10.1371/journal.pone.0293434)
Supplement: S1 Table — Summary table including zooarchaeological, anthropological and archaeological features of the human-animal co-burials (a) and the burials with animals as funerary food offerings (b). US: stratigraphic unit, R: right; L: left; NA: not assessable, F: female, M: male, y: years, m: months, w: weeks, NE: north-east, SW: south-west, NW: north-west, SE: south-east, N: north, S: south, XX: genetically female, XY: genetically male *contaminated library. (XLSX) [file pone.0293434.s001.xlsx]

## Sheet: S1 Table
	Burial	US Animal	Group of findings	Taxon	Animal skeletal remains	US Human	Anthropological Sex Human	Genetic Sex Human	Age Human	Burial type	Position human skeleton	Orientation human skeleton (head-feet)	Grave goods
	a)
	B19	2757	Human-animal co-burial	Canis lupus familiaris	complete skeleton	2758	NA	XX	38 w	Pit lined by pebbles	Supine extended	NE-SW	2 ceramic vessels
	B46	2515a	Human-animal co-burial	Equus caballus	complete skeleton	2731 and 2515f	F and NA	XX and XX	adult (36-50 y) and perinatal individual	Pit lined by pebbles	Supine extended	NE-SW	2 finger rings
	B46	2627	Human-animal co-burial	Equus caballus	R forelimb
	B46	2791a	Human-animal co-burial	Equus caballus	ribs
	B46	2515b	Human-animal co-burial	Equus caballus	mandible, maxilla
	B46	2515c	Human-animal co-burial	Equus caballus	R coxal, teeth
	B46	2780	Human-animal co-burial	Canis lupus familiaris	cranium
	B102	3277/07	Human-animal co-burial	Canis lupus familiaris	complete skeleton	3277	M	XY	36-50 y	Pit lined by pebbles	Supine extended	NE-SW	17, including one knife and two finger rings
	B154	3950	Human-animal co-burial	Equus caballus	metapodial, mandible	3948	M	NA*	20-35 y	Pit lined by pebbles	Supine extended	N-S	no gravegoods except animal offer
	b)
	B1	3159/01	Food offering	Sus scrofa domesticus	L hind limb	3159	M	XY	20-35 y	Simple pit	On left side flexed	N-S	no gravegoods except animal offer
	B18	2729a	Food offering	Sus scrofa domesticus	phalanges	2729	NA	not analyzed	34-36 w	Simple pit with possible marker	Flexed on side	E-W	no gravegoods except animal offer
	B18	2729b	Food offering	NA	not determined
	B46	2515d	Food offering	Bos taurus	radius	2731 and 2515f	F and NA	XX and XX	adult (36-50 y) and perinatal individual	Pit lined by pebbles	Supine extended	NE-SW	2 finger rings
	B46	2515e	Food offering	Caprinae	femur
	B46	2791b	Food offering	Herbivore	ribs
	B53	2603/04	Food offering	Sus scrofa domesticus	L hind limb	2603	M	XX	>50 y	Simple pit with possible pebbles	Supine extended	N-S	3 ceramic vessels
	B84	2903	Food offering	Sus scrofa domesticus	mandible, maxilla, ribs	2894	M	XY	>50 y	Pit lined by pebbles	Supine extended	NE-SW	1 ceramic vessel, 1 iron object, 1 coin
	B97	3190/05	Food offering	Sus scrofa domesticus	ribs	3190	NA	XY	8-16 m	Simple pit	Supine	NW-SE	11, including ceramic vessels, worked bone object, iron fibula, 1 bronze coin
	B99	3251/06	Food offering	Caprinae	coxal, femur	3251	M	NA*	20-35 y	Simple pit	Supine extended	NW-SE	6, including 2 ceramic vessels, 1 fibula, 1 bronze coin, 1 worked bone artifact
	B100	3199/09	Food offering	NA	not determined	skeleton absent	skeleton absent		skeleton absent	skeleton absent	skeleton absent	skeleton absent	14, including ceramic vessels, iron objects, shell valve of Glycimeris sp
	B115	3212/06	Food offering	NA	vertebra	3212	NA	XX	6-9 m	Simple pit	Supine	N-S	6, including ceramic vessels, 2 fibulae,1 coin
	B117	3178a	Food offering	Sus scrofa domesticus	L hind limb	3178	NA	NA*	2-3 m	Pit covered by pebbles and tuff blocks and bordered by pebbles	Possibly supine	N-S	7 including 4 ceramic vessels, 2 bronze coins
	B131	3267/03	Food offering	Sus scrofa domesticus	ribs	3267	F	XX	36-50 y	Pit lined by pebbles	Slightly on R side/supine extended	NE-SW	4, including 1 ceramic vessel, 1 bronze coin
	B147	3989/09	Food offering	Gallus gallus domesticus	complete skeleton	3989	F	XX	>50 y	Pit lined by stones and covered by stones and pebbles and a possible wooden plank cover.	Supine extended	N-S	4 clay pots; 2 coins; 1 iron pin
	B147	3987a-b	Food offering	Pomatias elegans-Cepaea nemoralis	shell
	B148	3231/10	Food offering	Sus scrofa domesticus	ribs	3231	M	XY	20-35 y	Simple pit	Supine	N-S	11, including ceramic vessels, 1 knife
