# Supplementary material for: "Until death do us part". A multidisciplinary study on human- Animal co- burials from the Late Iron Age necropolis of Seminario Vescovile in Verona (Northern Italy, 3rd-1st c. BCE)
Source: PLoS One. 2024 Feb 14;19(2):e0293434. doi: 10.1371/journal.pone.0293434 (PMC10866530; doi:10.1371/journal.pone.0293434)
Supplement: S4 Table — (XLSX) [file pone.0293434.s004.xlsx]

## Sheet: S5 Table
EURAC ID	Archeological ID	Site	Sex - Morphological	Age	Sample Type	weight for extraction (g)	DNA conc. (ng/µL)	Lib ID	Lib Ind conc. (ng/µl)	Bioanalyzer mean peak	Capture group	Lib Ind quantity for Twist Capture (ng)	h of hypbridization	n of cycles for amplification	Capture conc. (ng/µl)	Bioanalyzer - mean peak
3196	US 2603	Seminario Vescovile	M	>50 y	PP sx	0.241	2.44	115	19	186	Twist - 7	475	16	15	36	227
3206	US 2894	Seminario Vescovile	M	>50 y	PP dx	0.432 (0.253 used for extraction)	1.02	115	13	173	Twist - 11	725	16	15	29	188
3212	US 3178	Seminario Vescovile		2-3 m	PP dx + sx	0.329	0.766	131	3.9	171
3214	US 3190	Seminario Vescovile		8-16 m	PP sx	0.162	4.56	129	22	214	Twist - 7	550	16	15	45	235
3217	US 3212	Seminario Vescovile		6-9 m	PP dxx	0.173	3.02	129	10	217	Twist - 12	800	16	15	38	245
3220	US 3231	Seminario Vescovile	M	20-35 y	PP sx	0.217	0.937	124	13	174	Twist - 11	1400	16	15	40	185
3225	US 3267	Seminario Vescovile	F	36-50 y	skull	0.23	1.62	130	15	134	Twist - 9	1025	16	15	41	204
3227	US 3277	Seminario Vescovile	M	36-50 y	PP dx	0.216	1.03	130	36	151	Twist - 5	900	16	15	30	199
3265	US 2731	Seminario Vescovile	F	36-50 y	PP sx	0.246	1.09	141	12	170	Twist - 11	1075	16	15	33	182
3267	US 2758	Seminario Vescovile		38 w	PP dx + sx	0.238	1.26	155	16	174	Twist - 6	1350	16	15	29	194
3287	US 3251	Seminario Vescovile	M	20-35 y	PP dx	0.226	0.271	157	2.72	170
3298	US 3989	Seminario Vescovile	F	>50 y	PP dx	0.241	1.06	132	30	190	Twist - 4	1250	16	17	30	199
3210+3308 (US3159)	US 3159	Seminario Vescovile	M	20-35 y	skull + 3rd molare mascellare dx	ca. 0.200	2.95	124	4.4	200	Twist - 10	710	16	15	39	228
3779	US 2515f	Seminario Vescovile		38-40 w	L PP	0.139	1.32	176	8.8	217
3232	US 3948	Seminario Vescovile	M	20-35 y	PP sx	0.263	2.04	132	5.7	175
