# Supplementary material for: "Until death do us part". A multidisciplinary study on human- Animal co- burials from the Late Iron Age necropolis of Seminario Vescovile in Verona (Northern Italy, 3rd-1st c. BCE)
Source: PLoS One. 2024 Feb 14;19(2):e0293434. doi: 10.1371/journal.pone.0293434 (PMC10866530; doi:10.1371/journal.pone.0293434)
Supplement: S5 Table — (XLSX) [file pone.0293434.s005.xlsx]

## Sheet: S4 Table
TKGWV2										KIN														READ
Sample1	Sample2	Used_SNPs	HRC	counts0	counts4	Relationship				Pair		Relatedness	Second Guess	Log Likelihood Ratio	Within Degree Second Guess	Within Degree Log Likelihood Ratio	k0	k1	k2	IBD Length	IBD Number			PairIndividuals	Relationship	Z_upper	Z_lower
3196	3206	778145	-0.0028	234466	543679	Unrelated			0	3220	3225	Unrelated	Third Degree	12.865			1	0	0	0	1			31963206	Unrelated	NA	-23.2303
3196	3214	903979	-0.0022	272193	631786	Unrelated			1	3220	3227	Unrelated	Third Degree	13.996			1	0	0	0	1			31963214	Unrelated	NA	-23.0908
3196	3217	872054	0.0019	261586	610468	Unrelated			2	3220	3265	Unrelated	Third Degree	12.797			1	0	0	0	1			31963217	Unrelated	NA	-20.3929
3196	3220	915245	0.0002	275072	640173	Unrelated			3	3220	3267	Unrelated	Third Degree	11.246			0.981	0.019	0	3	2			31963220	Unrelated	NA	-24.2414
3196	3225	792051	-0.0039	238783	553268	Unrelated			4	3220	3298	Unrelated	Third Degree	19.125			1	0	0	0	1			31963225	Unrelated	NA	-22.684
3196	3227	875839	0.0015	262888	612951	Unrelated			5	3220	3779	Unrelated	Third Degree	17.604			1	0	0	0	1			31963227	Unrelated	NA	-24.3414
3196	3265	823093	0.0018	246646	576447	Unrelated			6	3220	US3159	Unrelated	Third Degree	12.056			0.989	0.011	0	2	2			31963265	Unrelated	NA	-20.8643
3196	3267	887898	-0.0073	269615	618283	Unrelated			7	3220	3196	Unrelated	Third Degree	19.347			1	0	0	0	1			31963267	Unrelated	NA	-23.5284
3196	3298	931396	0.0027	279725	651671	Unrelated			8	3220	3206	Unrelated	Third Degree	16.091			1	0	0	0	1			31963298	Unrelated	NA	-23.0513
3196	3779	230538	-0.0015	68819	161719	Unrelated			9	3220	3214	Unrelated	Third Degree	11.785			0.974	0.026	0	5	3			31963779	Unrelated	NA	-11.3808
3196	US3159	896603	-0.0044	270652	625951	Unrelated			10	3220	3217	Unrelated	Third Degree	11.228			0.978	0.022	0	3	2			3196US3159	Unrelated	NA	-25.1322
3206	3214	785878	-0.0028	236750	549128	Unrelated			11	3225	3227	Unrelated	Third Degree	13.361			1	0	0	0	1			32063214	Unrelated	NA	-23.2203
3206	3217	759554	0	228260	531294	Unrelated			12	3225	3265	Unrelated	Third Degree	17.361			1	0	0	0	1			32063217	Unrelated	NA	-20.802
3206	3220	795312	-0.0018	239472	555840	Unrelated			13	3225	3267	Unrelated	Third Degree	15.688			1	0	0	0	1			32063220	Unrelated	NA	-22.1256
3206	3225	691608	-0.0042	208627	482981	Unrelated			14	3225	3298	Unrelated	Third Degree	16.797			1	0	0	0	1			32063225	Unrelated	NA	-20.9541
3206	3227	762896	0.0005	229140	533756	Unrelated			15	3225	3779	Unrelated	Third Degree	16.433			1	0	0	0	1			32063227	Unrelated	NA	-21.1513
3206	3265	718733	-0.0038	216663	502070	Unrelated			16	3225	US3159	Unrelated	Third Degree	14.646			1	0	0	0	1			32063265	Unrelated	NA	-20.0598
3206	3267	772722	0.0016	232520	540202	Unrelated			17	3225	3196	Unrelated	Third Degree	13.149			1	0	0	0	1			32063267	Unrelated	NA	-19.501
3206	3298	807839	-0.0003	243313	564526	Unrelated			18	3225	3206	Unrelated	Third Degree	11.508			0.978	0.022	0	5	4			32063298	Unrelated	NA	-21.2839
3206	3779	201268	0.0004	59955	141313	Unrelated			19	3225	3214	Unrelated	Third Degree	11.536			0.972	0.028	0	6	4			32063779	Unrelated	NA	-12.3281
3206	US3159	779476	-0.0013	234577	544899	Unrelated			20	3225	3217	Unrelated	Third Degree	13.204			0.985	0.015	0	3	3			3206US3159	Unrelated	NA	-22.9094
3214	3217	881301	0.0019	264229	617072	Unrelated			21	3227	3265	Unrelated	Third Degree	17.426			1	0	0	0	1			32143217	Unrelated	NA	-20.7827
3214	3220	925274	0.0036	277101	648173	Unrelated			22	3227	3267	Unrelated	Third Degree	12.546			0.985	0.015	0	1	1			32143220	Unrelated	NA	-22.9894
3214	3225	799814	0.0019	239772	560042	Unrelated			23	3227	3298	Unrelated	Third Degree	12.308			0.978	0.022	0	4	4			32143225	Unrelated	NA	-20.8856
3214	3227	884960	0.0047	264701	620259	Unrelated			24	3227	3779	Unrelated	Third Degree	16.973			1	0	0	0	1			32143227	Unrelated	NA	-23.7453
3214	3265	831533	0.0001	249561	581972	Unrelated			25	3227	US3159	Unrelated	Third Degree	14.288			1	0	0	0	1			32143265	Unrelated	NA	-20.668
3214	3267	897402	-0.0052	271816	625586	Unrelated			26	3227	3196	Unrelated	Third Degree	16.014			1	0	0	0	1			32143267	Unrelated	NA	-23.3356
3214	3298	941780	0.0004	283444	658336	Unrelated			27	3227	3206	Unrelated	Third Degree	19.288			1	0	0	0	1			32143298	Unrelated	NA	-22.6434
3214	3779	232620	0.0043	69085	163535	Unrelated			28	3227	3214	Unrelated	Third Degree	12.53			0.981	0.019	0	5	3			32143779	Unrelated	NA	-12.2766
3214	US3159	906345	-0.0038	273426	632919	Unrelated			29	3227	3217	Unrelated	Third Degree	13.43			0.984	0.016	0	4	3			3214US3159	Unrelated	NA	-24.6707
3217	3220	892454	-0.0002	268378	624076	Unrelated			30	3265	3267	Unrelated	Third Degree	12.385			0.988	0.012	0	1	1			32173220	Unrelated	NA	-21.4997
3217	3225	773126	0.0057	230901	542225	Unrelated			31	3265	3298	Unrelated	Third Degree	12.532			0.981	0.019	0	6	4			32173225	Unrelated	NA	-20.0423
3217	3227	854196	-0.0006	256947	597249	Unrelated			32	3265	3779	Unrelated	Third Degree	11.958			0.97	0.03	0	7	3			32173227	Unrelated	NA	-22.7735
3217	3265	803116	0.0049	239967	563149	Unrelated			33	3265	US3159	Unrelated	Third Degree	12.474			0.985	0.015	0	2	2			32173265	Unrelated	NA	-18.5405
3217	3267	866114	-0.0009	261303	604811	Unrelated			34	3265	3196	Unrelated	Third Degree	16.292			1	0	0	0	1			32173267	Unrelated	NA	-18.2488
3217	3298	907480	-0.003	274165	633315	Unrelated			35	3265	3206	Unrelated	Third Degree	17.479			1	0	0	0	1			32173298	Unrelated	NA	-20.8374
3217	3779	224241	0.0024	66608	157633	Unrelated			36	3265	3214	Unrelated	Third Degree	12.191			0.988	0.012	0	1	1			32173779	Unrelated	NA	-11.904
3217	US3159	873997	-0.0001	262723	611274	Unrelated			37	3265	3217	Unrelated	Third Degree	11.661			0.977	0.023	0	3	2			3217US3159	Unrelated	NA	-23.1263
3220	3225	809622	0.0036	242362	567260	Unrelated			38	3267	3298	Unrelated	Third Degree	16.147			1	0	0	0	1			32203225	Unrelated	NA	-20.6895
3220	3227	895823	-0.0001	269394	626429	Unrelated			39	3267	3779	Unrelated	Third Degree	16.632			1	0	0	0	1			32203227	Unrelated	NA	-22.9752
3220	3265	841470	0.0029	251966	589504	Unrelated			40	3267	US3159	Unrelated	Third Degree	11.491			0.982	0.018	0	3	3			32203265	Unrelated	NA	-19.7492
3220	3267	908495	-0.0011	274213	634282	Unrelated			41	3267	3196	Unrelated	Third Degree	18.798			1	0	0	0	1			32203267	Unrelated	NA	-21.9367
3220	3298	954203	-0.0042	288679	665524	Unrelated			42	3267	3206	Unrelated	Third Degree	19.199			1	0	0	0	1			32203298	Unrelated	NA	-23.4268
3220	3779	235198	-0.0014	70211	164987	Unrelated			43	3267	3214	Unrelated	Third Degree	11.795			0.978	0.022	0	3	2			32203779	Unrelated	NA	-12.3138
3220	US3159	917614	0.0005	275716	641898	Unrelated			44	3267	3217	Unrelated	Third Degree	11.69			0.982	0.018	0	3	2			3220US3159	Unrelated	NA	-24.4444
3225	3227	776203	-0.0003	233340	542863	Unrelated			45	3298	3779	Unrelated	Third Degree	14.411			1	0	0	0	1			32253227	Unrelated	NA	-21.7735
3225	3265	730572	-0.0033	219952	510620	Unrelated			46	3298	US3159	Unrelated	Third Degree	19.07			1	0	0	0	1			32253265	Unrelated	NA	-20.1456
3225	3267	786402	-0.0016	237385	549017	Unrelated			47	3298	3196	Unrelated	Third Degree	17.694			1	0	0	0	1			32253267	Unrelated	NA	-19.9951
3225	3298	822641	-0.0034	248523	574118	Unrelated			48	3298	3206	Unrelated	Third Degree	15.614			1	0	0	0	1			32253298	Unrelated	NA	-23.1932
3225	3779	203915	-0.0056	61058	142857	Unrelated			49	3298	3214	Unrelated	Third Degree	12.534			0.973	0.027	0	7	4			32253779	Unrelated	NA	-12.7182
3225	US3159	793390	-0.0094	240614	552776	Unrelated			50	3298	3217	Unrelated	Third Degree	16.042			1	0	0	0	1			3225US3159	Unrelated	NA	-25.7133
3227	3265	806772	0.0025	241650	565122	Unrelated			51	3779	US3159	Unrelated	Third Degree	18.715			1	0	0	0	1			32273265	Unrelated	NA	-20.5947
3227	3267	869529	-0.0047	263398	606131	Unrelated			52	3779	3196	Unrelated	Third Degree	16.734			1	0	0	0	1			32273267	Unrelated	NA	-23.6206
3227	3298	911210	0.0029	273732	637478	Unrelated			53	3779	3206	Unrelated	Third Degree	18.896			1	0	0	0	1			32273298	Unrelated	NA	-22.9869
3227	3779	225543	0.0029	67083	158460	Unrelated			54	3779	3214	Unrelated	Third Degree	16.11			1	0	0	0	1			32273779	Unrelated	NA	-11.984
3227	US3159	877784	0	263933	613851	Unrelated			55	3779	3217	Unrelated	Third Degree	14.418			1	0	0	0	1			3227US3159	Unrelated	NA	-23.1471
3265	3267	817799	0.0018	245871	571928	Unrelated			56	US3159	3196	Unrelated	Third Degree	19.588			1	0	0	0	1			32653267	Unrelated	NA	-18.3656
3265	3298	855382	-0.0012	257634	597748	Unrelated			57	US3159	3206	Unrelated	Third Degree	19.074			1	0	0	0	1			32653298	Unrelated	NA	-21.13
3265	3779	212918	0.0086	62862	150056	Unrelated			58	US3159	3214	Unrelated	Third Degree	11.903			0.982	0.018	0	2	2			32653779	Unrelated	NA	-8.91165
3265	US3159	824995	-0.0017	248135	576860	Unrelated			59	US3159	3217	Unrelated	Third Degree	11.912			0.977	0.023	0	5	3			3265US3159	Unrelated	NA	-20.6085
3267	3298	924407	-0.0056	280852	643555	Unrelated			60	3196	3206	Unrelated	Third Degree	19.261			1	0	0	0	1			32673298	Unrelated	NA	-24.6016
3267	3779	229537	-0.001	68730	160807	Unrelated			61	3196	3214	Unrelated	Third Degree	19.119			1	0	0	0	1			32673779	Unrelated	NA	-11.1636
3267	US3159	890397	-0.0072	270360	620037	Unrelated			62	3196	3217	Unrelated	Third Degree	13.185			0.985	0.015	0	4	4			3267US3159	Unrelated	NA	-22.8675
3298	3779	239693	0.002	71412	168281	Unrelated			63	3206	3214	Unrelated	Third Degree	12.393			0.982	0.018	0	2	2			32983779	Unrelated	NA	-13.0886
3298	US3159	934086	-0.0055	282889	651197	Unrelated			64	3206	3217	Unrelated	Third Degree	18.182			1	0	0	0	1			3298US3159	Unrelated	NA	-24.3214
3779	US3159	231634	-0.0033	69330	162304	Unrelated			65	3214	3217	Unrelated	Third Degree	11.812			0.975	0.025	0	6	4			3779US3159	Unrelated	NA	-12.8184
