# Supplementary material for: "Until death do us part". A multidisciplinary study on human- Animal co- burials from the Late Iron Age necropolis of Seminario Vescovile in Verona (Northern Italy, 3rd-1st c. BCE)
Source: PLoS One. 2024 Feb 14;19(2):e0293434. doi: 10.1371/journal.pone.0293434 (PMC10866530; doi:10.1371/journal.pone.0293434)
Supplement: S6 Table — BP: before present; 1sd: 1 standard deviation. (XLSX) [file pone.0293434.s006.xlsx]

## Sheet: S6 Table
		Lab Code	Sample label	Bone	Age_uncal (y BP)	±1sd (y)	C content (% w/w) in gelatin	Atomic C:N ratio in gelatin	Gelatin yield (% w/w)	Calibration (95.4%)
		BE-18889.1.1	VRSV- 2731	L pars petrosa	2141.01	27.6683	42.6619	3.19426	2.35	351-52 cal. BCE
		BE-18890.1.1	VRSV- 2758	L femur	2105.62	28.1086	42.6025	3.16557	2.42	198-46 cal.BCE
		BE-18895.1.1	VRSV- 3277	R pars petrosa	2149.5	28.0056	43.476	3.15007	2.4	353-54 cal. BCE
