# Supplementary material for: "Until death do us part". A multidisciplinary study on human- Animal co- burials from the Late Iron Age necropolis of Seminario Vescovile in Verona (Northern Italy, 3rd-1st c. BCE)
Source: PLoS One. 2024 Feb 14;19(2):e0293434. doi: 10.1371/journal.pone.0293434 (PMC10866530; doi:10.1371/journal.pone.0293434)
Supplement: S8 Table — (XLSX) [file pone.0293434.s008.xlsx]

## Sheet: S8 Tables
a)	US	maxilla		mandible			L scapula		R humerus					R radius				pelvis		L pelvis					R pelvis					L femur			L tibia			R tibia			R metatarsal	Phalanx1				metacarpal				2nd phalanx2
		23	24	M3	M1	M3	GLP	LG	GLC	GL1	SD	Bd	BT	GL	SD	Bd	BFd	LA	LAR	LA	LAR	SH	SB	LFo	LA	LAR	SH	SB	LFo	GLC	SD	Bd	Bp	SD	Bd	Bp	SD	Bd	Bp	GL	Bp	SD	Bd	GL	Bp	SD	Bd	GL	Bp
	2515a	84.3	88.6	32.7	36		78.3	65.1	270	279*	32.6	74.6	72.1	324	36.2	73.5	62			68.8	64.6	40.2	20.5	66.7	68.8	64.5	40.8	20.4	66.4	349	38.6	90.5	89.1	37.8	68.3	90.4	38	67	49.6	82	51.2	33.7	46.1
	2627																																											212	48.2	31.4	46.1	42.6	50.7
	2515c																	64.3	61
	3950					31.9
b)	US	atlas						axis							R scapula			L scapula			R humerus				L radius				L ulna		2nd metacarpal II		4th metacarpal IV		R femur				L femur		L tibia	1st phalanx (a)				1st phalanx (b)
		GB	GL	BFcr	BFcd	Lad	H	Lcde	LAPa	BFcr	Bpacd	BPtr	SBV	BFcd	SLC	GLP	BG	SLC	GPL	BG	Bp	Dp	SD	Bd	GL	Bp	SD	Bd	SDO	DPA	GL	Bd	GL	Bd	Bp	DC	SD	Bd	Bp	DC	Bp	GL	Bp	SD	Bd	GL	Bp	SD	Bd
	2757	79	40.1	40.1	31.9	15.3	29.2	48.4	49.4	30.9	31.1	43.2	21.9	19.7	24.9	30.8	19.3	24.8	30.8	19.3	31.2	41.4	13.1	33.5	171	18.8	13.4	25.1	22.2	25.8	59.4	9.7	57.9	9.3	40	20.1	13.5	31.9	38.5	19.8	35.3	27.5	8.7	6.7	7.5	23.3	9	5.9	7.5
c)	US	2nd phalanx				L talus			3rd L metatarsal
		GL	Bp	SD	Bd	GL1	GLm	Bd	GL	Bp	Bd	Bp
	2729a	18.6	15.7	12.6	12.8	39.1	36.6	22.8
	3178a								77.6	8.5	14.9	14
d)	US	L radius
		Bp	BFp
	2515d	87.5	82.6
e)	US	L coracoid			R coracoid			L scapula	R scapula	L humerus				R humerus				L radius			R radius	L carpo-metacarpal			L tibio-tarsal	R tibio-tarsal				L tarso-metatarsal				L femur					R femur
		GL	Lm	BF	GL	Lm	BF	Dic	Dic	GL	Bp	SC	Bd	GL	Bp	SC	Bd	GL	SC	Bd	Bd	GL	Bp	Did	Dip	GL	La	Dip	Dd	GL	Bp	SC	Bd	GL	Lm	Bp	SC	Bd	Bp
	3989/09	43.4	41.2	11.6	43	40.6	12.1	9.9	10	57.1	15.6	5.7	12.7	57	15.6	6	12.6	50.7	2.3	5.7	5.8	30.6	9.6	7.2	14.4	93.1	89.8	14.4	9.2	60.9	10.3	4.5	10.6	63.2	60.4	13.9	5.1	11.5	13.1
[truncated: 36 more columns]
